# Supplementary material for: Revealing Cell Envelope Heterogeneity in Two Stable Escherichia coli L-Forms
Source: Int J Mol Sci. 2026 Mar 30;27(7):3121. doi: 10.3390/ijms27073121 (PMC13074047; doi:10.3390/ijms27073121)
Supplement: Supplementary file 1 [file ijms-27-03121-s001.zip]

Archive with 3 entries (3 files):
- Fig. S1.pdf
- Fig.S2.pdf
- Table S1-3.xlsx
