# Supplementary material for: Revealing Cell Envelope Heterogeneity in Two Stable Escherichia coli L-Forms
Source: Int J Mol Sci. 2026 Mar 30;27(7):3121. doi: 10.3390/ijms27073121 (PMC13074047; doi:10.3390/ijms27073121)
Supplement: Supplementary file 1 [file ijms-27-03121-s001.zip › Table S1-3.xlsx]

## Sheet: Table S1 NC7
Table S1 GO analysis of mutated genes in the NC-7 strain
ONTOLOGY	ID	Description	GeneRatio	BgRatio	pvalue	p.adjust	qvalue	geneID	Count
Protein secretion-related
BP	GO:0009306	protein secretion	2/151	28/3318	0.366634	0.915893	0.915893	fliP/gspM	2
BP	GO:0032940	secretion by cell	2/151	28/3318	0.366634	0.915893	0.915893	fliP/gspM	2
BP	GO:0046903	secretion	2/151	28/3318	0.366634	0.915893	0.915893	fliP/gspM	2
Membrane and membrane protein-related
BP	GO:0051668	localization within membrane	2/151	24/3318	0.29892	0.915893	0.915893	bamA/asmA	2
BP	GO:0072657	protein localization to membrane	2/151	24/3318	0.29892	0.915893	0.915893	bamA/asmA	2
BP	GO:0061024	membrane organization	2/151	27/3318	0.349898	0.915893	0.915893	bamA/msbA	2
BP	GO:0043165	Gram-negative-bacterium-type cell outer membrane assembly	1/151	13/3318	0.454815	0.915893	0.915893	bamA	1
BP	GO:0044091	membrane biogenesis	1/151	13/3318	0.454815	0.915893	0.915893	bamA	1
BP	GO:0071709	membrane assembly	1/151	13/3318	0.454815	0.915893	0.915893	bamA	1
BP	GO:0006643	membrane lipid metabolic process	1/151	25/3318	0.689251	0.915893	0.915893	lpxB	1
BP	GO:0046467	membrane lipid biosynthetic process	1/151	25/3318	0.689251	0.915893	0.915893	lpxB	1
CC	GO:0009898	cytoplasmic side of plasma membrane	4/139	29/2948	0.0449661	0.889231	0.889231	ftsA/rne/narG/lapB	4
CC	GO:0098562	cytoplasmic side of membrane	4/139	29/2948	0.0449661	0.889231	0.889231	ftsA/rne/narG/lapB	4
CC	GO:0098552	side of membrane	5/139	69/2948	0.223889	0.889231	0.889231	ftsA/bamA/rne/narG/lapB	5
CC	GO:0031230	intrinsic component of cell outer membrane	3/139	37/2948	0.252344	0.889231	0.889231	bamA/nlpI/yjbF	3
CC	GO:0031246	intrinsic component of periplasmic side of cell outer membrane	1/139	12/2948	0.440489	0.889231	0.889231	bamA	1
CC	GO:0019867	outer membrane	7/139	134/2948	0.44689	0.889231	0.889231	bamA/nfrA/emtA/ycgV/ypjA/nlpI/yjbF	7
CC	GO:0031225	anchored component of membrane	1/139	13/2948	0.466978	0.889231	0.889231	nlpI	1
CC	GO:0045203	integral component of cell outer membrane	1/139	14/2948	0.492222	0.889231	0.889231	yjbF	1
CC	GO:0031241	periplasmic side of cell outer membrane	1/139	16/2948	0.539202	0.889231	0.889231	bamA	1
CC	GO:0045272	plasma membrane respiratory chain complex I	1/139	16/2948	0.539202	0.889231	0.889231	nuoJ	1
CC	GO:0009279	cell outer membrane	6/139	126/2948	0.55174	0.889231	0.889231	bamA/nfrA/emtA/ypjA/nlpI/yjbF	6
CC	GO:0030288	outer membrane-bounded periplasmic space	9/139	196/2948	0.584978	0.889231	0.889231	mrcB/ycbF/oppA/msrP/bglX/sanA/lysP/yphF/malM	9
CC	GO:0019897	extrinsic component of plasma membrane	1/139	21/2948	0.638614	0.890699	0.890699	lpxB	1
CC	GO:0019898	extrinsic component of membrane	1/139	24/2948	0.687709	0.905163	0.905163	lpxB	1
CC	GO:0098797	plasma membrane protein complex	6/139	165/2948	0.802248	0.905163	0.905163	msbA/narG/oppA/nuoJ/livH/phnD	6
CC	GO:0098796	membrane protein complex	7/139	217/2948	0.898517	0.905163	0.905163	bamA/msbA/narG/oppA/nuoJ/livH/phnD	7
Cell wall and peptidoglycan-related
BP	GO:0071555	cell wall organization	9/151	78/3318	0.00815014	0.662775	0.662775	ftsI/ftsW/ampD/mrcB/elyC/ycbF/ldtC/emtA/bacA	9
BP	GO:0071554	cell wall organization or biogenesis	10/151	92/3318	0.00818199	0.662775	0.662775	ftsI/ftsW/ampD/mrcB/yagH/elyC/ycbF/ldtC/emtA/bacA	10
BP	GO:0044036	cell wall macromolecule metabolic process	7/151	56/3318	0.0124999	0.662775	0.662775	ftsI/ftsW/mrcB/yagH/ldtC/emtA/bacA	7
BP	GO:0009273	peptidoglycan-based cell wall biogenesis	6/151	49/3318	0.0222946	0.662775	0.662775	ftsI/ftsW/mrcB/elyC/ldtC/bacA	6
BP	GO:0042546	cell wall biogenesis	6/151	51/3318	0.0266625	0.703891	0.703891	ftsI/ftsW/mrcB/elyC/ldtC/bacA	6
BP	GO:0044038	cell wall macromolecule biosynthetic process	5/151	48/3318	0.0648883	0.915893	0.915893	ftsI/ftsW/mrcB/ldtC/bacA	5
CC	GO:0009274	peptidoglycan-based cell wall	2/139	12/2948	0.106942	0.889231	0.889231	mrcB/ftsX	2
CC	GO:0005618	cell wall	2/139	13/2948	0.12262	0.889231	0.889231	mrcB/ftsX	2
BP	GO:0000270	peptidoglycan metabolic process	8/151	75/3318	0.0193476	0.662775	0.662775	ftsI/ftsW/ampD/mrcB/elyC/ldtC/emtA/bacA	8
BP	GO:0009252	peptidoglycan biosynthetic process	5/151	46/3318	0.0557966	0.89819	0.89819	ftsI/ftsW/mrcB/ldtC/bacA	5
BP	GO:0009254	peptidoglycan turnover	1/151	15/3318	0.503501	0.915893	0.915893	ampD	1
BP	GO:0009253	peptidoglycan catabolic process	1/151	16/3318	0.526199	0.915893	0.915893	ampD	1
MF	GO:0061783	peptidoglycan muralytic activity	2/145	18/3205	0.194488	0.775972	0.775814	ampD/emtA	2
Lipopolysaccharide-related
BP	GO:0008653	lipopolysaccharide metabolic process	5/151	81/3318	0.307776	0.915893	0.915893	lapB/wcaM/cpsG/rfaD/waaF	5
BP	GO:0009244	lipopolysaccharide core region biosynthetic process	2/151	26/3318	0.333016	0.915893	0.915893	rfaD/waaF	2
BP	GO:0046401	lipopolysaccharide core region metabolic process	2/151	26/3318	0.333016	0.915893	0.915893	rfaD/waaF	2
BP	GO:0009103	lipopolysaccharide biosynthetic process	4/151	78/3318	0.478112	0.915893	0.915893	wcaM/cpsG/rfaD/waaF	4
Cell envelope
BP	GO:0043163	cell envelope organization	1/151	13/3318	0.454815	0.915893	0.915893	bamA	1
CC	GO:0030313	cell envelope	16/139	318/2948	0.430818	0.889231	0.889231	mrcB/bamA/nfrA/ycbF/emtA/oppA/msrP/bglX/sanA/lysP/yphF/ypjA/nlpI/ftsX/yjbF/malM	16

## Sheet: Table S2 LWF+
Table S2 GO analysis of mutated genes in the LWF+ strain
ONTOLOGY	ID	Description	GeneRatio	BgRatio	pvalue	p.adjust	qvalue	geneID	Count
Protein secretion-related
BP	GO:0009306	protein secretion	7/626	28/3318	0.266852	0.999886	0.989819	flhA/gspE/gspJ/secE/tamB/gspC/gspD	7
BP	GO:0032940	secretion by cell	7/626	28/3318	0.266852	0.999886	0.989819	flhA/gspE/gspJ/secE/tamB/gspC/gspD	7
BP	GO:0046903	secretion	7/626	28/3318	0.266852	0.999886	0.989819	flhA/gspE/gspJ/secE/tamB/gspC/gspD	7
BP	GO:0015628	protein secretion by the type II secretion system	4/626	15/3318	0.309504	0.999886	0.989819	gspE/gspJ/gspC/gspD	4
CC	GO:0015627	type II protein secretion system complex	4/556	13/2948	0.218112	0.771706	0.765904	gspE/gspJ/gspC/gspD	4
Membrane and membrane protein-related
BP	GO:0051668	localization within membrane	5/626	24/3318	0.483816	0.999886	0.989819	bamA/lolB/asmA/secE/tamB	5
BP	GO:0072657	protein localization to membrane	5/626	24/3318	0.483816	0.999886	0.989819	bamA/lolB/asmA/secE/tamB	5
BP	GO:0006643	membrane lipid metabolic process	5/626	25/3318	0.522767	0.999886	0.989819	lpxA/pagP/arnA/arnT/glmU	5
BP	GO:0046467	membrane lipid biosynthetic process	5/626	25/3318	0.522767	0.999886	0.989819	lpxA/pagP/arnA/arnT/glmU	5
BP	GO:0090150	establishment of protein localization to membrane	3/626	15/3318	0.558679	0.999886	0.989819	bamA/asmA/secE	3
BP	GO:0051205	protein insertion into membrane	2/626	11/3318	0.643656	0.999886	0.989819	bamA/secE	2
BP	GO:0061024	membrane organization	4/626	27/3318	0.778275	0.999886	0.989819	bamA/murJ/mlaA/secE	4
BP	GO:0043165	Gram-negative-bacterium-type cell outer membrane assembly	1/626	13/3318	0.934355	0.999886	0.989819	bamA	1
BP	GO:0044091	membrane biogenesis	1/626	13/3318	0.934355	0.999886	0.989819	bamA	1
BP	GO:0071709	membrane assembly	1/626	13/3318	0.934355	0.999886	0.989819	bamA	1
CC	GO:0009279	cell outer membrane	29/556	126/2948	0.135923	0.66263	0.657648	fhuA/bamA/eaeH/sfmD/nfrA/fepA/pagP/ybgQ/fiu/elfC/pgaA/lolB/yeeJ/flu/wza/cirA/yfaL/yfaZ/mlaA/ppk/mltA/loiP/yqiG/yhcD/bglH/fecA/fimD/gspD/yraP	29
CC	GO:0031233	intrinsic component of external side of plasma membrane	6/556	20/2948	0.159433	0.66263	0.657648	cyoA/dacA/dmsA/ftp/yfhM/mrcA	6
CC	GO:0019867	outer membrane	29/556	134/2948	0.229828	0.771706	0.765904	fhuA/bamA/eaeH/sfmD/nfrA/fepA/pagP/ybgQ/fiu/elfC/pgaA/lolB/yeeJ/flu/wza/cirA/yfaL/yfaZ/mlaA/ppk/mltA/loiP/yqiG/yhcD/bglH/fecA/fimD/gspD/yraP	29
CC	GO:0009897	external side of plasma membrane	6/556	23/2948	0.256177	0.81511	0.808982	cyoA/dacA/dmsA/ftp/yfhM/mrcA	6
CC	GO:0098552	side of membrane	15/556	69/2948	0.313218	0.893732	0.887012	ftsA/bamA/cyoA/dacA/dmsA/putA/rne/hflD/minD/lolB/fadD/ftp/ppk/yfhM/mrcA	15
CC	GO:0098567	periplasmic side of plasma membrane	3/556	11/2948	0.344725	0.893732	0.887012	dacA/dmsA/ftp	3
CC	GO:0030288	outer membrane-bounded periplasmic space	39/556	196/2948	0.380052	0.950129	0.942985	mrcB/fhuD/degP/acrB/ushA/cusB/fepB/dpiB/dacA/modA/dmsA/agp/lolB/narX/oppA/sapA/yncE/ddpA/dcp/sodC/pdeD/msrP/ftp/argT/cysP/mltA/yraI/gltF/yhdP/mreC/envZ/envC/dsbA/cpxP/sbp/nrfB/dcuS/ytfQ/yraP	39
CC	GO:0071575	integral component of external side of plasma membrane	3/556	12/2948	0.401083	0.968131	0.960851	cyoA/dacA/mrcA	3
CC	GO:0031225	anchored component of membrane	3/556	13/2948	0.455974	0.999996	0.992477	lolB/yfhM/mltA	3
CC	GO:0009898	cytoplasmic side of plasma membrane	6/556	29/2948	0.474395	0.999996	0.992477	ftsA/putA/rne/hflD/minD/fadD	6
CC	GO:0098562	cytoplasmic side of membrane	6/556	29/2948	0.474395	0.999996	0.992477	ftsA/putA/rne/hflD/minD/fadD	6
CC	GO:0045203	integral component of cell outer membrane	3/556	14/2948	0.508622	0.999996	0.992477	fepA/pgaA/bglH	3
CC	GO:0031230	intrinsic component of cell outer membrane	7/556	37/2948	0.563361	0.999996	0.992477	bamA/fepA/pgaA/lolB/cirA/mltA/bglH	7
CC	GO:0031241	periplasmic side of cell outer membrane	3/556	16/2948	0.605139	0.999996	0.992477	bamA/lolB/ppk	3
CC	GO:0031246	intrinsic component of periplasmic side of cell outer membrane	2/556	12/2948	0.691986	0.999996	0.992477	bamA/lolB	2
CC	GO:0098797	plasma membrane protein complex	28/556	165/2948	0.768114	0.999996	0.992477	thiP/fepG/fepD/sdhA/potH/artQ/cydD/oppA/sapA/ycjV/ydcT/ddpA/araG/tcyN/nuoL/nuoH/nuoG/nuoF/nuoC/hisP/cysA/lptB/livF/rbbA/malF/fdhF/alsA/yehW	28
CC	GO:0098796	membrane protein complex	37/556	217/2948	0.785897	0.999996	0.992477	thiP/bamA/cyoB/cyoA/acrB/fepG/fepD/kdpB/sdhA/potH/artQ/cydD/oppA/sapA/ycjV/ydcT/ddpA/araG/tcyN/wza/nuoL/nuoH/nuoG/nuoF/nuoC/hisP/cysA/lptB/livF/rbbA/bglH/atpH/atpB/malF/fdhF/alsA/yehW	37
CC	GO:0019898	extrinsic component of membrane	3/556	24/2948	0.858552	0.999996	0.992477	hflD/fruB/mdh	3
CC	GO:0019897	extrinsic component of plasma membrane	2/556	21/2948	0.927693	0.999996	0.992477	hflD/fruB	2
CC	GO:0031234	extrinsic component of cytoplasmic side of plasma membrane	1/556	13/2948	0.934331	0.999996	0.992477	hflD	1
Cell wall and peptidoglycan-related
BP	GO:0009273	peptidoglycan-based cell wall biogenesis	13/626	49/3318	0.117826	0.885413	0.876498	mraY/ftsW/murG/murC/mrcB/dacA/murJ/ldtC/bacA/dacB/mrcA/envC/glmU	13
BP	GO:0042546	cell wall biogenesis	13/626	51/3318	0.149737	0.89448	0.885474	mraY/ftsW/murG/murC/mrcB/dacA/murJ/ldtC/bacA/dacB/mrcA/envC/glmU	13
BP	GO:0044038	cell wall macromolecule biosynthetic process	12/626	48/3318	0.179833	0.945746	0.936225	mraY/ftsW/murG/murC/mrcB/dacA/murJ/ldtC/bacA/dacB/mrcA/glmU	12
BP	GO:0071555	cell wall organization	18/626	78/3318	0.20459	0.974629	0.964816	mraY/ftsW/murG/murC/mrcB/ampG/dacA/murJ/ldtC/mepH/mltA/bacA/yraI/dacB/mrcA/glmU/ycjG/mpaA	18
BP	GO:0044036	cell wall macromolecule metabolic process	13/626	56/3318	0.246515	0.999886	0.989819	mraY/ftsW/murG/murC/mrcB/dacA/murJ/ldtC/bacA/dacB/mrcA/glmU/mpaA	13
BP	GO:0071554	cell wall organization or biogenesis	19/626	92/3318	0.369747	0.999886	0.989819	mraY/ftsW/murG/murC/mrcB/ampG/dacA/murJ/ldtC/mepH/mltA/bacA/yraI/dacB/mrcA/envC/glmU/ycjG/mpaA	19
CC	GO:0009274	peptidoglycan-based cell wall	2/556	12/2948	0.691986	0.999996	0.992477	mrcB/torY	2
CC	GO:0005618	cell wall	2/556	13/2948	0.734897	0.999996	0.992477	mrcB/torY	2
BP	GO:0009254	peptidoglycan turnover	6/626	15/3318	0.0471678	0.800746	0.792684	nagE/mepH/murQ/mltA/dacB/ycjG	6
BP	GO:0000270	peptidoglycan metabolic process	19/626	75/3318	0.0998573	0.875087	0.866276	mraY/ftsW/murG/murC/mrcB/ampG/dacA/nagE/murJ/ldtC/mepH/murQ/mltA/bacA/dacB/mrcA/glmU/ycjG/mpaA	19
BP	GO:0009252	peptidoglycan biosynthetic process	12/626	46/3318	0.142751	0.885413	0.876498	mraY/ftsW/murG/murC/mrcB/dacA/murJ/ldtC/bacA/dacB/mrcA/glmU	12
BP	GO:0009253	peptidoglycan catabolic process	3/626	16/3318	0.605336	0.999886	0.989819	mltA/dacB/mpaA	3
MF	GO:0061783	peptidoglycan muralytic activity	1/603	18/3205	0.976783	0.999995	0.891413	mltA	1
Lipopolysaccharide-related
BP	GO:0009244	lipopolysaccharide core region biosynthetic process	5/626	26/3318	0.560393	0.999886	0.989819	gmhB/waaC/waaZ/waaJ/waaO	5
BP	GO:0046401	lipopolysaccharide core region metabolic process	5/626	26/3318	0.560393	0.999886	0.989819	gmhB/waaC/waaZ/waaJ/waaO	5
BP	GO:0008653	lipopolysaccharide metabolic process	15/626	81/3318	0.578185	0.999886	0.989819	gmhB/wcaL/cpsG/cpsB/gmm/wcaC/ais/arnA/arnT/waaC/waaZ/waaJ/waaO/glmU/rffH	15
Cell envelope
BP	GO:0043163	cell envelope organization	1/626	13/3318	0.934355	0.999886	0.989819	bamA	1
CC	GO:0030313	cell envelope	67/556	318/2948	0.160924	0.66263	0.657648	mrcB/fhuA/fhuD/degP/bamA/eaeH/acrB/ushA/sfmD/nfrA/cusB/fepA/fepB/dpiB/pagP/dacA/ybgQ/tolQ/modA/fiu/dmsA/elfC/agp/pgaA/lolB/narX/oppA/sapA/yncE/ddpA/dcp/sodC/pdeD/torY/msrP/yeeJ/flu/wza/cirA/ftp/yfaL/yfaZ/argT/mlaA/cysP/ppk/mltA/loiP/yqiG/yraI/gltF/yhcD/yhdP/mreC/envZ/envC/bglH/dsbA/cpxP/sbp/nrfB/dcuS/ytfQ/fecA/fimD/gspD/yraP	67

## Sheet: Table S3 α score
Table S3 Missense variant prediction for mutations used in this study
The variant effect scores (α) predicted by the DeepSequence pipeline for all missense variants derived from gene mutations associated with secretion, cell envelope, and outer membrane biosynthesis were summarized and analyzed in two L-forms. Note that a high probability of loss-function mutations was considered when the α value is lower than 0.5 (α<0.5: high; 0.5<α<0.8: medium; 1.0<α>0.8: low).
LWF+								NC-7
Name	Mutation	Score		Name	Mutation	Score		Name	Mutation	Score
acrB	p.Ser863Phe	0.565704		gspJ	p.Gly147Arg	0.728673		bamA	p.Leu268Phe	0.642
agp	p.Asp192Tyr	0.704344		loiP	p.Cys53Phe	0.63867		bamA	p.Gly530Ser	0.955
argT	p.Ser106Phe	0.544097		lolB	p.Tyr149His	0.839039		bglX	p.Ser123Gly	0.862443
bamA	p.Asn731Asp	0.906		mlaA	p.Arg159His	0.573596		emtA	p.Pro41Ser	0.860352
bglH	p.Tyr130Cys	0.84422		mltA	p.Ile187Val	0.874876		fliP	p.Phe137Leu	0.542083
cirA	p.Arg178Ser	0.767628		mltA	p.Phe136Leu	0.788674		ftsX	p.Gly30Asp	0.865809
cpxP	p.Ala21Ser	0.769287		modA	p.Glu226Lys	0.855896		gspM	p.Pro36Ser	0.963961
cusB	p.Ile4fs	NA		mrcB	p.Pro656Leu	0.707088		lysP	p.Gly28Asp	0.924092
cysP	p.His97Tyr	0.0927018		mreC	p.Asn88fs	NA		malM	p.Ala40Val	0.781702
dacA	p.Gly288Asp	0.592382		msrP	p.Ala319Asp	NA		malM	p.Ala229Val	0.655109
dcp	p.Asp129Asn	0.904583		narX	p.Glu295Asp	1.03976		mrcB	p.Pro790Ser	0.889291
dcuS	p.Ile405Val	0.916228		nfrA	p.Leu137Gln	NA		msrP	p.Ala319Asp	1.24758
ddpA	p.Tyr421His	0.782567		nfrA	p.Arg43Ser	NA		nfrA	p.Ala498Val	0.99094
degP	p.Ser384Cys	0.805787		nrfB	p.Ser168Asn	0.801411		nlpI	p.Ala88Thr	0.509565
dmsA	p.Gln501Pro	0.816203		oppA	p.Asn271Tyr	1.15416		oppA	p.Asn271Tyr	1.14408
dpiB	p.Glu233*	NA		pagP	p.Gly79Asp	0.746028		sanA	p.Ala157Thr	0.682495
dsbA	p.Gly138Ser	0.816621		pdeD	p.Arg409His	NA		ycbF	p.Glu81fs	NA
dsbA	p.Ser152Phe	0.333226		pgaA	p.Glu465Asp	0.662938		yjbF	p.Tyr49fs	NA
eaeH	n.314921G>A	NA		ppk	p.Arg132His	0.679434		yphF	p.Val291Ile	1.05873
elfC	p.Asp169Gly	0.625196		sapA	p.Pro547Ser	0.873157		ypjA	p.Gly1393Asp	0.731308
envC	p.Asp97Tyr	0.656443		sbp	p.Ser243Leu	0.554845
envC	p.Ala344Thr	0.955395		sfmD	p.Lys246Arg	0.953632
envZ	p.Gln283Leu	0.831918		sodC	p.Met1?	NA
envZ	p.Tyr81His	0.957242		tolQ	p.Val104Ile	1.1176
fecA	p.Tyr297His	0.971003		torY	p.Ser146Tyr	0.69179
fepA	p.Asp132Glu	0.792815		ushA	p.Trp291Arg	0.986907
fepA	p.Gly49Asp	0.929357		ushA	p.Asn354Ser	0.967206
fepB	p.Arg31His	0.798155		wza	p.Thr16Ile	0.84981
fepB	p.Ala26Asp	0.788989		ybgQ	p.Trp579Leu	0.881271
fhuA	p.Gly202Cys	0.688616		yeeJ	p.Tyr327His	0.784842
fhuD	p.Ala296Ser	0.726918		yfaL	p.Ala160Ser	NA
fimD	p.Ile410Val	0.731771		yfaZ	p.Leu72Ile	0.940403
fiu	p.Pro539Leu	0.624797		yhcD	p.Leu2*	NA
fiu	p.Ala236Thr	0.839785		yhdP	p.Arg353Ser	0.571684
flu	p.Gly384Ser	-0.170332		yncE	p.Arg134His	0.874607
ftp	p.Asp54Glu	NA		yqiG	n.1545T>A	NA
gltF	p.Met124Ile	0.636848		yraI	p.Ile108Val	0.915555
gspC	p.Glu268*	NA		yraP	p.Thr43Ile	NA
gspD	p.Met1?	NA		ytfQ	p.Val163Ile	0.902276
gspE	p.Val65fs	NA
